# Supplementary material for: Evaluating the institutionalisation of diversity outreach in top universities worldwide
Source: PLoS One. 2019 Jul 24;14(7):e0219525. doi: 10.1371/journal.pone.0219525 (PMC6655642; doi:10.1371/journal.pone.0219525)
Supplement: S1 Dataset — (XLSX) [file pone.0219525.s001.xlsx]

## Sheet: Sheet1
University	Ranking_ranges	Ranking_ranges_three	Ownership	World_region	World_region_three	Institutional_statement	Institutional_statement_fulfil	Strategic_planning	Strategic_planning_fulfil	Definition_diversity	Organisational_model	Organisational_model_fulfil	Administrative_leadership_level	Administrative_leadership_level_fulfil	Beneficiaries	Beneficiaries_fulfil	Leadership_university_community_fulfil	Support_guidance_fulfil	Information_awareness_fulfil	Training_fulfil	Support_programs_initiatives_fulfil	Quality_assurance_institutional_evaluation_fulfil	Institutional_research_fulfil	Visibility_progress_fulfil	Visible_diversity_fulfil	Collaboration_external_bodies_fulfil	Awards_acknowledgement_fulfil
University of California, Berkeley	1	1	1	1	1	1	1	1	1	1	1	1	1	1	1	1	2	1	1	2	1	1	1	1	1	2	1
Princeton University	1	1	2	1	1	1	1	3	2	1	3	2	999	2	1	1	1	2	2	1	1	2	2	2	2	2	2
Cornell University	1	1	2	1	1	1	1	1	1	1	3	2	999	2	1	1	2	1	2	2	2	2	2	2	2	2	2
University of Pennsylvania	1	1	2	1	1	1	1	1	1	1	99	2	99	2	99	2	2	2	2	2	2	2	2	2	2	2	2
Swiss Federal Institute of Technology in Zurich	1	1	1	2	2	2	2	2	2	2	99	2	99	2	99	2	2	2	2	2	2	2	2	2	2	2	2
The University of Tokyo	1	1	1	3	3	1	1	2	2	2	1	1	1	1	2	2	1	1	2	2	1	2	2	2	2	2	2
University of Toronto	1	1	1	1	1	1	1	2	2	2	2	1	1	1	1	1	2	2	1	2	1	1	2	2	2	2	2
New York University	1	1	2	1	1	1	1	2	2	2	1	1	5	2	1	1	2	2	2	1	1	2	2	2	2	1	2
University of Minnesota, Twin Cities	1	1	1	1	1	1	1	1	1	1	2	1	1	1	1	1	1	1	1	1	1	2	2	2	2	2	1
Pierre and Marie Curie University - Pari	1	1	1	2	2	3	2	2	2	2	99	2	99	2	99	2	2	2	2	2	2	2	2	2	2	2	2
The University of Melbourne	1	1	1	5		1	1	3	2	1	1	1	1	1	1	1	2	2	1	2	1	2	2	1	1	1	1
The University of Texas at Austin	1	1	1	1	1	1	1	1	1	1	2	1	1	1	1	1	2	1	1	1	1	2	1	2	1	1	1
King's College London	1	1	1	2	2	1	1	2	2	2	2	1	2	2	1	1	2	2	1	1	1	2	1	1	1	2	1
University of Bristol	1	1	1	2	2	1	1	2	2	2	99	2	99	2	99	2	2	2	2	2	2	2	2	2	2	2	2
Vanderbilt University	1	1	2	1	1	1	1	1	1	1	99	2	99	2	99	2	2	2	2	2	2	2	2	2	2	2	2
University of Oslo	1	1	1	2	2	1	1	2	2	2	99	2	99	2	99	2	2	2	2	2	2	2	2	2	2	2	2
Technion-Israel Institute of Technology	1	1	1	3	3	3	2	2	2	2	99	2	99	2	99	2	2	2	2	2	2	2	2	2	2	2	2
University of Pittsburgh, Pittsburgh Cam	1	1	1	1	1	1	1	1	1	2	1	1	1	1	1	1	2	2	1	1	1	2	2	2	2	1	1
Monash University	1	1	1	5		1	1	2	2	2	2	1	2	2	1	1	2	2	1	1	1	2	2	2	2	2	2
National University of Singapore	1	1	1	3	3	2	2	2	2	2	99	2	99	2	99	2	2	2	2	2	2	2	2	2	2	2	2
University of California, Santa Cruz	1	1	1	1	1	1	1	3	2	1	1	1	1	1	1	1	1	1	1	1	1	1	1	1	1	1	1
Brown University	1	1	2	1	1	1	1	1	1	1	2	1	1	1	1	1	1	1	1	1	1	1	2	1	1	1	2
Swiss Federal Institute of Technology Laussane	1	1	1	2	2	1	1	2	2	2	99	2	99	2	99	2	2	2	2	2	2	2	2	2	2	2	2
Aix Marseille University	2	1	1	2	2	1	1	2	2	2	99	2	99	2	99	2	2	2	2	2	2	2	2	2	2	2	2
Arizona State University	2	1	1	1	1	1	1	1	1	1	2	1	1	1	1	1	2	1	1	1	1	1	2	2	2	2	1
Case Western Reserve University	2	1	2	1	1	1	1	1	1	1	2	1	1	1	1	1	2	2	1	1	1	1	2	1	1	2	1
Fudan University	2	1	1	3	3	3	2	2	2	2	3	2	999	2	2	2	2	1	1	2	1	2	2	2	2	2	2
Icahn School of Medicine at Mount Sinai	2	1	2	1	1	1	1	2	2	2	3	2	5	2	1	1	2	1	2	1	1	2	2	2	2	2	2
Nanyang Technological University	2	1	1	3	3	2	2	2	2	2	99	2	99	2	99	2	2	2	2	2	2	2	2	2	2	2	2
Norwegian University of Science and Technology	2	1	1	2	2	1	1	2	2	2	99	2	99	2	99	2	2	2	2	2	2	2	2	2	2	2	2
Texas A&M University	2	1	1	1	1	1	1	1	1	1	2	1	1	1	1	1	2	1	1	1	1	1	1	1	2	1	1
The University of New South Wales	2	1	1	5		1	1	2	2	2	99	2	5	2	99	2	2	2	2	2	1	2	2	2	2	2	2
Tohoku University	2	1	1	3	3	2	2	2	2	2	99	2	99	2	99	2	2	2	2	2	2	2	2	2	2	2	2
University of Bern	2	1	1	2	2	2	2	2	2	2	1	1	999	2	1	1	2	1	1	1	1	2	2	1	2	2	1
University of Freiburg	2	1	1	2	2	2	2	2	2	2	2	1	1	1	1	1	2	2	1	1	1	2	2	1	2	2	2
University of Muenster	2	1	1	2	2	2	2	2	2	2	99	2	99	2	99	2	2	2	2	2	2	2	2	2	2	2	2
University of Sao Paulo	2	1	1	4	3	3	2	2	2	2	1	1	1	1	1	1	2	1	1	1	1	2	2	2	2	2	2
University of Strasbourg	2	1	1	2	2	2	2	2	2	2	1	1	2	2	1	1	2	2	2	2	1	2	2	2	2	2	2
Catholic University of Louvain	3	2	2	2	2	2	2	2	2	2	99	2	99	2	99	2	2	2	2	2	2	2	2	2	2	2	2
Harbin Institute of Technology	3	2	1	3	3	2	2	2	2	2	99	2	99	2	99	2	2	2	2	2	2	2	2	2	2	2	2
Joseph Fourier University (Grenoble 1)	3	2	1	2	2	3	2	2	2	2	2	1	2	2	4	2	2	1	1	1	1	2	2	2	2	2	2
Korea University	3	2	2	3	3	2	2	2	2	2	1	1	2	2	4	2	2	2	2	2	1	2	2	2	2	2	2
National Autonomous University of Mexico	3	2	1	4	3	1	1	2	2	2	1	1	2	2	4	2	2	1	2	2	2	2	2	2	2	2	2
Oregon State University	3	2	1	1	1	2	2	1	1	1	1	1	2	2	1	1	2	1	1	2	1	1	1	2	1	1	2
Sun Yat-sen University	3	2	1	3	3	3	2	2	2	2	99	2	99	2	99	2	2	2	2	2	2	2	2	2	2	2	2
The University of Auckland	3	2	1	5		1	1	1	1	2	3	2	1	1	1	1	2	2	1	2	1	2	2	2	1	2	2
The University of Glasgow	3	2	1	2	2	1	1	1	1	2	2	1	999	2	1	1	1	2	1	1	1	1	1	2	1	2	2
University of Barcelona	3	2	1	2	2	2	2	1	1	2	1	1	999	2	4	2	2	2	2	2	1	2	2	2	2	2	2
University of Exeter	3	2	1	2	2	1	1	1	1	2	99	2	2	2	99	2	2	2	2	2	2	2	2	2	2	2	2
University of Hawaii at Manoa	3	2	1	1	1	1	1	1	1	2	2	1	2	2	1	1	2	1	2	2	1	2	2	1	1	2	2
University of Lisbon	3	2	1	2	2	3	2	2	2	2	99	2	99	2	99	2	2	2	2	2	2	2	2	2	2	2	2
University of Miami	3	2	2	1	1	2	2	2	2	2	99	2	999	2	99	2	2	2	2	2	1	2	2	2	2	2	2
University of Montreal	3	2	1	1	1	2	2	2	2	2	99	2	99	2	99	2	2	2	2	2	2	2	2	2	2	2	2
University of Tuebingen	3	2	1	2	2	1	1	2	2	2	99	2	2	2	99	2	2	2	1	2	1	2	2	2	2	2	2
Beijing Normal University	4	2	1	3	3	3	2	2	2	2	1	1	2	2	5	2	2	2	1	2	2	2	1	2	2	2	2
Chalmers University of Technology	4	2	2	2	2	1	1	2	2	2	99	2	99	2	99	2	2	2	2	2	2	2	2	2	2	2	2
Claude Bernard University Lyon 1	4	2	1	2	2	3	2	2	2	2	3	2	2	2	4	2	2	2	2	2	1	2	2	2	2	2	2
Colorado State University	4	2	1	1	1	1	1	1	1	1	2	1	1	1	1	1	2	1	1	1	1	1	1	1	2	1	2
Curtin University	4	2	1	5		1	1	3	2	2	99	2	99	2	99	2	2	2	2	2	2	2	2	2	2	2	2
Jilin University	4	2	1	3	3	3	2	2	2	2	99	2	99	2	99	2	2	2	2	2	2	2	2	2	2	2	2
Laval University	4	2	1	1	1	1	1	2	2	2	1	1	2	2	3	2	2	2	1	1	1	2	2	2	2	2	2
Macquarie University	4	2	1	5		1	1	1	1	1	1	1	2	2	1	1	2	2	1	2	1	2	2	2	1	2	2
Nanjing University	4	2	1	3	3	2	2	2	2	2	2	1	2	2	4	2	2	2	2	2	1	2	2	2	2	2	2
Northeastern University	4	2	2	1	1	1	1	1	1	1	2	1	1	1	1	1	2	2	1	1	1	2	2	2	2	2	2
Polytechnic Institute of Milan	4	2	1	2	2	3	2	2	2	2	99	2	99	2	99	2	2	2	2	2	2	2	2	2	2	2	2
Southeast University	4	2	1	3	3	2	2	2	2	2	99	2	99	2	99	2	2	2	2	2	2	2	2	2	2	2	2
The University of Calgary	4	2	1	1	1	1	1	2	2	2	1	1	2	2	1	1	2	1	1	1	1	2	1	2	2	2	2
University of Antwerp	4	2	1	2	2	1	1	2	2	2	2	1	2	2	1	1	2	1	2	2	1	2	1	1	2	2	2
University of Bologna	4	2	1	2	2	1	1	2	2	2	3	2	999	2	4	2	2	2	2	2	1	2	1	2	2	1	2
University of Cape Town	4	2	1	6	3	1	1	2	2	2	2	1	2	2	1	1	2	2	1	1	1	2	2	2	2	2	2
University of Cincinnati	4	2	1	1	1	1	1	2	2	1	2	1	1	1	1	1	1	1	1	2	1	1	2	2	1	1	1
University of Koeln	4	2	1	2	2	3	2	2	2	2	2	1	1	1	1	1	2	1	1	1	1	2	1	1	2	2	1
University of Lorraine	4	2	1	3	3	2	2	2	2	2	1	1	2	2	4	2	2	1	1	2	1	2	2	2	2	2	2
University of Missouri - Columbia	4	2	1	1	1	1	1	1	1	2	1	1	1	1	1	1	2	2	1	1	1	2	2	2	1	2	2
University of Tsukuba	4	2	1	3	3	2	2	2	2	2	1	1	1	1	1	1	2	2	2	1	1	2	1	2	2	2	2
University of Turin	4	2	1	2	2	2	2	2	2	2	1	1	2	2	4	2	2	2	1	2	1	2	1	2	2	1	2
University of Victoria	4	2	1	1	1	1	1	2	2	2	2	1	5	2	1	1	2	1	1	2	1	2	2	1	2	2	1
Yeshiva University	4	2	2	1	1	2	2	2	2	2	1	1	2	2	1	1	2	2	2	2	1	2	2	2	2	2	2
Yonsei University	4	2	2	3	3	2	2	2	2	2	99	2	99	2	99	2	2	2	2	2	2	2	2	2	2	2	2
Catholic University of Korea	5	3	2	3	3	2	2	2	2	2	99	2	99	2	99	2	2	2	2	2	2	2	2	2	2	2	2
Central South University	5	3	1	3	3	3	2	2	2	2	99	2	99	2	99	2	2	2	2	2	2	2	2	2	2	2	2
China University of Geosciences (Wuhan)	5	3	1	3	3	3	2	2	2	2	99	2	99	2	99	2	2	2	2	2	2	2	2	2	2	2	2
Complutense University of Madrid	5	3	1	2	2	2	2	2	2	2	2	1	5	2	1	1	1	2	1	1	1	2	2	2	2	1	1
Dalhousie University	5	3	1	1	1	1	1	2	2	2	1	1	2	2	5	2	2	2	1	1	1	2	2	2	2	2	2
Georgetown University	5	3	2	1	1	1	1	2	2	2	1	1	1	1	1	1	2	1	2	2	1	2	2	1	2	2	2
Griffith University	5	3	1	5		1	1	1	1	2	1	1	999	2	1	1	2	1	1	2	1	2	2	1	2	2	2
Keio University	5	3	2	3	3	2	2	2	2	2	99	2	99	2	99	2	2	2	2	2	2	2	2	2	2	2	2
Lanzhou University	5	3	1	3	3	3	2	2	2	2	99	2	99	2	99	2	2	2	2	2	2	2	2	2	2	2	2
National University of Ireland, Galway	5	3	1	2	2	1	1	2	2	2	1	1	1	1	5	2	2	1	1	1	1	2	1	2	2	2	1
Queen's University Belfast	5	3	1	2	2	2	2	2	2	2	3	2	2	2	5	2	2	2	1	1	1	2	2	2	2	2	1
Shandong University	5	3	1	3	3	3	2	2	2	2	99	2	99	2	99	2	2	2	2	2	2	2	2	2	2	2	2
The George Washington University	5	3	2	1	1	1	1	2	2	1	2	1	1	1	5	2	2	1	1	2	2	2	2	2	2	2	2
The University of Texas at Dallas	5	3	1	1	1	1	1	1	1	2	1	1	2	2	5	2	2	1	1	1	1	1	2	1	1	2	1
Tongji University	5	3	1	3	3	3	2	2	2	2	99	2	99	2	99	2	2	2	2	2	2	2	2	2	2	2	2
University of Bath	5	3	1	2	2	1	1	1	1	2	2	1	2	2	5	2	2	1	1	2	1	2	1	2	1	1	1
University of Canterbury	5	3	1	5		3	2	2	2	1	1	1	999	2	3	2	1	1	1	1	1	2	2	2	2	2	2
University of Chile	5	3	1	4	3	1	1	2	2	2	1	1	2	2	3	2	2	2	2	1	1	2	2	2	2	2	2
University of Guelph	5	3	1	1	1	1	1	1	1	2	1	1	2	2	1	1	2	1	1	1	1	2	2	2	1	1	2
University of Marburg	5	3	1	2	2	3	2	2	2	2	99	2	99	2	99	2	2	2	2	2	2	2	2	2	2	2	2
University of Oregon	5	3	1	1	1	1	1	1	1	1	2	1	1	1	1	1	2	1	1	1	1	2	2	1	1	1	1
University of Porto	5	3	1	2	2	2	2	2	2	2	1	1	2	2	2	2	1	2	1	2	1	2	2	2	2	2	2
University of Tehran	5	3	1	3	3	3	2	2	2	2	99	2	99	2	99	2	2	2	2	2	2	2	2	2	2	2	2
University of Tennessee - Knoxville	5	3	1	1	1	1	1	1	1	2	2	1	2	2	1	1	2	1	1	1	1	2	2	2	2	2	1
University of Western Sydney	5	3	1	5		1	1	1	1	1	1	1	2	2	1	1	2	1	1	1	1	2	1	2	1	1	2
Brigham Young University	6	3	2	1	1	2	2	2	2	2	99	2	99	2	99	2	2	2	2	2	2	2	2	2	2	2	2
Cairo University	6	3	1	6	3	3	2	2	2	2	99	2	99	2	99	2	2	2	2	2	2	2	2	2	2	2	2
Capital Medical University	6	3	1	3	3	2	2	2	2	2	99	2	99	2	99	2	2	2	2	2	2	2	2	2	2	2	2
Federal University of Rio Grande do Sul	6	3	1	4	3	1	1	2	2	2	99	2	99	2	99	2	2	2	2	2	2	2	2	2	2	2	2
Florida International University	6	3	1	1	1	1	1	2	2	2	1	1	2	2	1	1	2	1	1	1	2	2	2	1	2	2	2
Hunan University	6	3	1	3	3	3	2	2	2	2	99	2	99	2	99	2	2	2	2	2	2	2	2	2	2	2	2
Jagiellonian University	6	3	1	2	2	3	2	2	2	2	1	1	2	2	2	2	2	2	2	2	2	2	2	2	2	2	2
Nanjing Medical University	6	3	1	3	3	2	2	2	2	2	99	2	99	2	99	2	2	2	2	2	2	2	2	2	2	2	2
Northeast Normal University	6	3	1	3	3	3	2	2	2	2	99	2	99	2	99	2	2	2	2	2	2	2	2	2	2	2	2
Pusan National University	6	3	1	3	3	3	2	2	2	2	99	2	99	2	99	2	2	2	2	2	2	2	2	2	2	2	2
RMIT University	6	3	1	5		1	1	1	1	2	1	1	999	2	5	2	2	2	2	2	1	2	2	2	2	2	2
San Diego State University	6	3	1	1	1	1	1	2	2	1	1	1	2	2	1	1	2	1	1	1	1	2	2	1	2	2	1
Tokyo University of Science	6	3	2	3	3	3	2	2	2	2	99	2	99	2	99	2	2	2	2	2	2	2	2	2	2	2	2
University at Albany (State University of New York)	6	3	1	1	1	1	1	1	1	2	2	1	2	2	1	1	2	2	1	1	1	2	2	2	2	1	1
University of Bremen	6	3	1	2	2	1	1	1	1	1	1	1	5	2	1	1	2	2	1	1	1	2	1	2	1	2	2
University of Ferrara	6	3	2	2	2	2	2	1	1	2	1	1	1	1	4	2	2	2	2	2	1	2	2	1	2	2	2
University of Manitoba	6	3	1	1	1	1	1	1	1	1	1	1	999	2	1	1	2	2	1	2	1	2	2	1	2	1	2
University of Nice Sophia Antipolis	6	3	1	2	2	3	2	2	2	2	99	2	99	2	99	2	2	2	2	2	2	2	2	2	2	2	2
University of Roma - Tor Vergata	6	3	1	2	2	2	2	2	2	2	99	2	99	2	99	2	2	2	2	2	2	2	2	2	2	2	2
University of Turku	6	3	1	2	2	2	2	2	2	2	99	2	99	2	99	2	2	2	2	2	2	2	2	2	2	2	2
University of Zagreb	6	3	1	2	2	2	2	2	2	2	99	2	99	2	99	2	2	2	2	2	2	2	2	2	2	2	2
Utah State University	6	3	1	1	1	1	1	3	2	2	99	2	99	2	99	2	2	2	2	2	2	2	2	2	2	2	2
Wuhan University of Technology	6	3	1	3	3	3	2	2	2	2	99	2	99	2	99	2	2	2	2	2	2	2	2	2	2	2	2
